# Supplementary material for: Identification of Implications of Angiogenesis and m6A Modification on Immunosuppression and Therapeutic Sensitivity in Low-Grade Glioma by Network Computational Analysis of Subtypes and Signatures
Source: Front Immunol. 2022 Apr 27;13:871564. doi: 10.3389/fimmu.2022.871564 (PMC9094412; doi:10.3389/fimmu.2022.871564)
Supplement: Supplementary file 5 [file Table_3.xlsx]

## Sheet: Supplementary Table S3
Up-regulated DEGs in the Cl2 subgroup
gene	pvalue
HNRNPA2B1	0.304859
HNRNPH1	0.170682
SFPQ	0.717883
TRA2A	0.495324
NASP	0.024343
TARDBP	0.0853886
HNRNPL	0.0514244
DMTF1	0.689586
PNN	0.284631
NAA40	0.464106
SRSF11	0.348116
ACIN1	0.754809
SRRT	0.0212531
RBM39	0.255993
ZNF767P	0.0130111
CLK2	0.608776
HMGN1	0.893762
METTL3	0.669351
TAF15	0.0734366
CREBZF	0.116542
ILF3	0.133082
HNRNPD	0.0714665
KHDC4	0.74236
ZNF316	0.05327
HAUS5	0.0326874
FUS	0.289892
KMT2B	0.0233463
PAXBP1	0.480219
PRPF39	0.405076
NXF1	0.125284
ZNF528-AS1	0.623977
SRSF2	0.383166
NUP85	0.810889
DDX27	0.0800185
AKAP8	0.00205389
PRPF38B	0.244471
AL139287.1	0.0565005
EWSR1	0.11452
DDX39B	0.576151
CCNL2	0.0534999
SRSF10	0.284614
EXOSC8	0.321297
MRPL32	0.730266
NELFCD	0.132116
LUC7L3	0.378604
FNBP4	0.31888
SAFB	0.136215
DOT1L	0.506935
TIA1	0.978028
SNHG12	0.0459457
STK36	0.967152
RPAIN	0.517969
ZNF83	0.0162751
RBM6	0.300852
ZNF211	0.466553
CNOT3	0.281456
SNRNP70	0.0163887
U2AF2	0.076769
UPF3B	0.307427
WBP1	0.0669662
LUC7L2	0.590577
PTOV1-AS2	0.0128488
LUC7L	0.159674
TRA2B	0.743145
HNRNPM	0.109944
LENG8	0.108787
CLASRP	0.0545483
SRSF1	0.767052
AC004148.2	0.300088
PAN2	0.899134
ASXL1	0.817193
ZNF266	0.877778
AC015813.1	0.0807003
HARS2	0.971171
IFT20	0.0465335
CHTOP	0.0127468
DXO	0.088801
PBX2	0.326759
UCKL1	0.11119
DHX16	0.784224
METTL17	0.161594
E2F4	0.0156414
CLDN15	0.00439766
HNRNPDL	0.20774
PABPN1	0.707581
CCDC14	0.815551
ZNF212	0.174401
MIR25	0.178179
TYK2	0.149463
TRIT1	0.290255
USP21	0.070035
EXOSC10	0.227158
RSRP1	0.00346306
SAFB2	0.0360252
EZH2	0.994205
LEMD2	0.01364
OFD1	0.00600534
DAZAP1	0.0211997
CYTH2	0.669895
UBE2G2	0.243535
CCAR1	0.568067
LIG1	0.090837
DDX56	0.0748656
ODF2	0.888335
RBM14	0.479521
ENTR1	0.216667
PDCD5	0.0517056
GIGYF1	0.294721
PRKRIP1	0.0759793
CLK1	0.939187
SRSF9	0.01646
PNISR	0.262239
ZNF512B	0.333733
ARHGEF1	0.0283932
SRSF4	0.215521
DCAF15	0.08714
ZNF655	0.51808
HNRNPAB	0.441188
RBM5	0.286669
SF3B1	0.290315
NAT9	0.122623
MAN2C1	0.0529045
MOGS	0.132254
NSUN5P1	0.0147403
CROCCP2	0.41503
RGL2	0.179211
NELFA	0.0202447
SUN1	0.165705
RCC2	0.39336
CCDC84	0.227
CNTROB	0.561791
LAS1L	0.242111
LINC00342	0.483968
INTS11	0.0340528
RBM10	0.315276
ANKZF1	0.0547901
NOP14	0.229872
DMPK	0.65347
ARGLU1	0.0817297
DKC1	0.488305
PLCG1	0.00190764
MCM7	0.227239
ARIH2	0.569877
RCC1	0.359955
PCMTD2	0.558011
IP6K2	0.49159
C7orf26	0.120466
POLD1	0.278859
ARL6IP6	0.518655
MTERF3	0.558222
ZNF598	0.162432
BUD23	0.0663872
OSGEP	0.724396
KRI1	0.324419
NOL11	0.339036
CBX3	0.671473
CCNL1	0.302517
DHX15	0.786071
SRSF3	0.962303
POGZ	0.786073
KHSRP	0.139242
BUD13	0.577491
GATAD1	0.0107198
DDX5	0.696266
PCGF3	0.148745
CDK5RAP3	0.0340761
INPP5E	0.0322233
ZBTB17	0.0285392
CENPT	0.0462857
STK38	0.331527
PRR14	0.376052
HMGN2	0.0176157
THBS3	0.0276381
MEN1	0.043284
SRSF7	0.300806
PTBP1	0.0791946
U2SURP	0.894487
AAAS	0.204343
EIF2B5	0.588479
CDK11B	0.00524534
MAGOH	0.277919
MEX3D	0.0168778
AKAP8L	0.0233692
HNRNPA3	0.776572
HNRNPR	0.3746
TPD52L2	0.123301
ORMDL1	0.7454
ZMAT1	0.513754
EIF2B1	0.0466727
DNMT1	0.472703
ZNF146	0.196872
ZNF404	0.119688
NOP56	0.732555
MTA1	0.738817
DUS1L	0.064337
INTS3	0.899549
FAAP100	0.146937
TNRC18	0.046218
SETD5	0.645364
TRO	0.879245
UPF3A	0.24776
KCTD15	0.943399
PLXNA3	0.211173
AC010332.1	0.578096
ARFGAP1	0.0340312
SRSF6	0.421483
ZDHHC8	0.172233
ZNF302	0.0553263
DPH2	0.188493
TIMM44	0.0410115
UHRF1	0.379465
ZNF692	0.0397187
ZRANB2	0.205677
DAXX	0.345592
RFC4	0.654902
PLEKHG2	0.825941
NDOR1	0.174607
PSMD3	0.250176
CCDC93	0.247146
KANSL2	0.207932
SRRM1	0.265831
TMUB2	0.206087
RAF1	0.535281
CHTF18	0.821615
BRD8	0.296711
SPOUT1	0.0758067
PDAP1	0.00142881
GNL2	0.146336
AL109811.3	0.00824002
HMGB1	0.840638
TRABD	0.130851
ELP1	0.905563
BRD4	0.0155799
PABPC1L	0.115225
PRPF3	0.289112
USP32P3	0.636778
PLK1	0.330526
TCERG1	0.541825
DVL2	0.105723
WDR5	0.172007
HNRNPU	0.562299
H2AFY	0.699875
HNRNPK	0.690625
AL391244.1	0.0509535
AKT2	0.13242
ZNF629	0.73679
LMNB1	0.865893
FAM193A	0.0921234
SSRP1	0.335325
MED24	0.60055
PAXIP1-AS1	0.0912827
NKTR	0.52977
NSUN2	0.0540214
POMT1	0.315546
AKAP17A	0.0755265
ZNF282	0.0468769
TAF11	0.519964
AL928654.2	0.406956
NKIRAS2	0.778768
NUPL2	0.880782
MIR4292	0.319424
LMNB2	0.368189
GTPBP2	0.21414
MIR647	0.649809
SOX2	0.449851
ZBTB12	0.557527
HNRNPH3	0.761846
SRRM2	0.165236
ELOA	0.147561
CPSF6	0.807383
YTHDF1	0.4515
IDUA	0.17847
SSB	0.511177
GOLGA8A	0.767443
HDAC3	0.784298
OGT	0.726479
TAZ	0.0483172
SPPL2B	0.374551
ZNF300	0.82456
MGME1	0.87533
MOV10	0.0162696
GRAMD1A	0.133238
STX16	0.00639194
CSAD	0.00895552
ZC3H4	0.930543
SF3A3	0.401993
HMGXB3	0.0134661
PHF19	0.0187616
TRIM28	0.493003
TMEM259	0.0105092
NARF	0.105827
HMGB2	0.0308651
RBMX	0.528583
LRWD1	0.0658034
AC005261.1	0.204069
FUBP1	0.522234
CENPH	0.325569
AC073869.1	0.0613447
BRICD5	0.0160904
TMPO	0.438763
ATXN2L	0.0755011
NUP62	0.816708
DPM1	0.696973
CHERP	0.105596
MSI1	0.105378
SPAG5	0.985649
BLMH	0.285617
CDC7	0.253045
SMARCD1	0.669037
FANCG	0.557824
TRMT1	0.419925
ACAP3	0.0490377
HAUS1	0.679987
CDK10	0.750393
AHSA2P	0.14443
H2AFV	0.703353
MYBBP1A	0.0812071
HDAC1	0.0202594
CCDC137	0.024761
TIMELESS	0.652165
TARBP1	0.45382
HNRNPUL1	0.363324
NOP58	0.465079
TCF3	0.0789382
CAD	0.2228
KRT10	0.0583611
GPC2	0.715954
SNRNP40	0.0578579
MTA2	0.502371
MAST2	0.349865
PRPF4B	0.221205
ZNF3	0.310802
CDCA8	0.692553
MCM3	0.10635
VARS2	0.613966
CPSF4	0.334559
UNK	0.308774
GAR1	0.510957
TUBGCP6	0.943889
DPH7	0.213697
NOVA1	0.371984
SPINDOC	0.124448
CPNE1	0.31761
KIF18B	0.401232
CPSF7	0.349928
YBX1	0.978744
XRCC1	0.0171679
CCNA2	0.608966
DHX38	0.100671
MALAT1	0.0889845
MRPL9	0.201172
BOD1	0.620579
XPO1	0.848204
ANKRD10-IT1	0.921427
QTRT1	0.127503
ELAVL1	0.971662
TSEN54	0.507542
NOC2L	0.0684217
YTHDC1	0.958693
WSB1	0.67537
IFRD1	0.012176
SUPT5H	0.0245781
CCDC130	0.143597
HDAC6	0.962828
DDX17	0.911359
KIF2C	0.468052
SOX12	0.141148
KHDRBS1	0.643984
CCDC97	0.781612
CDC25B	0.196598
PDCD6IP	0.907421
CXXC1	0.369909
COG4	0.0981726
MCM3AP	0.987856
PTPRS	0.997292
RBM25	0.851675
CPSF1	0.144659
DSN1	0.709358
PRMT1	0.476875
NADK	0.0173952
DDX39A	0.791456
AC132812.1	0.775146
GNL3	0.796511
MYO9B	0.0392246
NUP188	0.581999
CCNB1	0.452781
LSM14B	0.428196
SNRPG	0.175292
HERC2P2	0.628994
TELO2	0.0017415
CENPU	0.780132
LBR	0.550286
STRN4	0.316048
DUSP12	0.851618
GUSB	0.0956789
RBBP4	0.083755
LSM14A	0.179202
NCOA5	0.388847
TPX2	0.934706
BRAT1	0.0385804
RNPS1	0.108387
ZWINT	0.935185
PAK1IP1	0.370484
RRM2	0.881378
CEP131	0.109477
TUBG1	0.0312833
MELK	0.830811
CDK2	0.208063
ULK3	0.118386
IWS1	0.0857667
NCAPH	0.474313
RING1	0.450991
SELENOO	0.0498543
TOP1	0.165075
PIDD1	0.029427
ADNP	0.774672
SNRPA	0.335627
CENPF	0.688869
DEK	0.640199
SCNN1D	0.0371533
FTSJ3	0.527484
KPTN	0.861425
CHCHD3	0.0391295
TMED4	0.0313909
H2AFZ	0.675946
AC018638.2	0.024289
GPAT4	0.419796
SF1	0.126125
PPIH	0.78963
ANKRD10	0.712233
LINC02001	0.567478
CHAF1A	0.506976
PAIP1	0.264517
PHF5A	0.136531
KIF4A	0.301543
HMGN3	0.297743
PPP5C	0.514918
FLII	0.178498
TSC2	0.609615
TOP2A	0.740711
PIMREG	0.879661
MFSD10	0.13774
RHOT2	0.0749177
WIZ	0.0575346
ACTL6A	0.218075
SMARCA4	0.506839
ATF6B	0.359429
HMGB1P5	0.431042
ASF1B	0.961917
KIFC1	0.573904
MIDN	0.179208
PAGR1	0.211433
UBE2C	0.834585
RECQL4	0.691529
AC018638.5	0.0155908
UBTD2	0.61241
HP1BP3	0.0957348
ATAD2	0.0889888
PPM1G	0.129718
EIF4A3	0.229041
SOX11	0.792328
TAF1C	0.833753
VPS16	0.750094
ARHGAP33	0.499667
PCNA	0.975033
XPO6	0.236726
SH2B1	0.247316
CRTC2	0.00528
NUP205	0.932972
ABCF1	0.923506
NUSAP1	0.629273
HNRNPA0	0.805153
ACADVL	0.01411
CCNB2	0.908047
MIR3685	0.486158
WDR6	0.551064
POU3F2	0.662991
PRC1	0.83091
C1orf123	0.0315404
PRPF31	0.277984
GGT7	0.369161
BRD2	0.617091
BIRC5	0.844828
ALKBH2	0.176998
PTPN12	0.687459
CDK1	0.836229
CKS2	0.607799
SYMPK	0.577302
GPX7	0.852722
PBK	0.917114
ZNF362	0.551558
NOP2	0.228449
KAT2A	0.031929
ATP13A1	0.678305
BAZ1B	0.477013
LEO1	0.491136
RFC2	0.102703
UBE2J2	0.0233512
CDCA7	0.181041
RFNG	0.0908383
DHX9	0.924935
KDELR2	0.785031
CDC37	0.727214
EIF3B	0.317282
CDKN2C	0.00266451
STX10	0.189264
HDGF	0.187623
HERPUD2	0.490184
PMPCB	0.833147
SLC25A29	0.260845
CDC20	0.665839
USP1	0.0380932
FAM193B	0.0532337
MSL1	0.568422
ANKRD13B	0.6348
KDM4A	0.878312
ZNF513	0.122921
POMGNT1	0.00278551
MLH1	0.0565203
USF1	0.705032
RCC1L	0.011085
C19orf48	0.510402
PSPC1	0.639729
MYBL2	0.658732
PPP1R35	0.0252394
SUGP2	0.857291
GCN1	0.717736
SCRIB	0.192072
HCFC1	0.190454
REPIN1	0.121478
ERF	0.0601088
TRIM24	0.434365
DCAF8	0.458655
GLE1	0.54672
AURKB	0.629013
KPNB1	0.52452
NONO	0.772624
XRN2	0.590752
ANAPC2	0.203663
LSM5	0.618141
GLCCI1	0.933509
TOMM40	0.77821
TRIM26	0.541184
RAVER1	0.254617
COLGALT1	0.00956704
PRPF38A	0.0713825
DDX23	0.202555
IFT52	0.537653
AUP1	0.158536
RAD51AP1	0.68063
TXLNA	0.279671
RBM15B	0.333814
RPF1	0.269127
GPBP1	0.516069
MEX3A	0.354048
MKI67	0.998258
KPNA2	0.120837
AC084018.1	0.0153472
SKA2	0.185196
IK	0.23749
THOC6	0.433453
CDC42SE1	0.175233
ZSWIM8	0.334537
TNPO3	0.883992
MAP4K5	0.874657
AL050341.2	0.462271
BCL6	0.893845
STMP1	0.61834
SF3B4	0.0848478
FRMD8	0.404299
GGH	0.65874
ASIC3	0.239866
UTP18	0.740089
CCAR2	0.384931
MRM2	0.131933
TP53INP1	0.124882
HNRNPC	0.0777879
HMG20B	0.0299847
NCL	0.314172
AC026401.3	0.0222349
TMX1	0.0969901
SAP30	0.0812674
TYMS	0.155473
SNHG1	0.568122
PRRC2A	0.652839
INPPL1	0.614541
CSNK1D	0.031846
RALA	0.486146
PABPC4	0.0622467
SUMO2	0.434537
FOXM1	0.525747
DMAP1	0.195255
KIF11	0.646958
ILF2	0.238294
RNF40	0.133096
AL162511.1	0.205083
FZR1	0.145089
DSEL	0.76324
FANCI	0.670224
MCM5	0.892546
SYNCRIP	0.238356
RANBP1	0.341485
CKAP2	0.523893
SALL3	0.0579543
TCF19	0.211899
SF3B3	0.34318
AASS	0.356585
AL391807.1	0.78386
ATG4B	0.704348
DUS3L	0.0844586
AKIRIN2	0.356357
KLHL7	0.214745
NAB1	0.241259
PTOV1	0.858898
GTF3C5	0.109462
INTS1	0.0376242
AL590666.2	0.458318
IST1	0.459404
RBCK1	0.0384427
RACGAP1	0.0435667
CDK9	0.162191
SNRPF	0.610336
FUZ	0.215227
ZNF608	0.664602
POU3F3	0.311608
PPIAP22	0.38448
CDCA5	0.749699
CYP4F24P	0.840072
TRIO	0.351306
TBCA	0.315644
LINC01578	0.206776
PSMC4	0.926258
H1FX	0.100466
ALYREF	0.488614
PHC2	0.264049
MCM2	0.583676
ADPRHL2	0.000338793
SRSF5	0.152183
MUM1	0.145654
CDCA7L	0.979052
UBE2T	0.523308
LZTR1	0.0246433
TK1	0.496518
RBM8A	0.530082
WDR46	0.447291
HMGN4	0.451028
MKRN1	0.823913
CNPY4	0.0104115
SLC39A7	0.431506
TIMM50	0.147417
RNASEH2A	0.370758
PEX6	0.401312
RIMKLB	0.285064
SNRPD3	0.912298
RBBP7	0.00106856
ZMIZ2	0.341228
URI1	0.0549085
HEXDC	0.344325
E2F1	0.862534
ITPA	0.0514176
ATAD3A	0.0115719
NIFK	0.501128
PCED1A	0.0338424
AK2	0.0231857
SZRD1	0.0298499
KIF22	0.769988
SNRPC	0.414744
DDX42	0.421117
PXDN	0.874636
CSE1L	0.574626
MAD2L2	0.382285
SET	0.218099
H2AFX	0.0600694
TBKBP1	0.961252
CBFB	0.309225
AC013391.3	0.283719
TSEN34	0.59439
MCM4	0.523899
BYSL	0.27407
UBE2E3	0.135179
UBAP2L	0.69098
CIZ1	0.214041
POLRMT	0.0275212
VEZF1	0.718425
JPT2	0.0695713
GRIK3	0.873174
MCM6	0.200393
NRAS	0.756198
NXT1	0.121604
ANP32A	0.434405
GPS1	0.355471
GSTM2	0.043938
SERBP1	0.157173
SS18	0.202129
TMEM198B	0.157674
ARVCF	0.187845
CDC16	0.419833
GANAB	0.514251
NT5DC2	0.567801
TMEM128	0.0231904
PLOD3	3.70183e-05
TRAFD1	0.7257
RSAD1	0.383706
CEBPG	0.353456
YTHDF2	0.924274
TRAF7	0.553328
DUT	0.100283
ARID1A	0.0820007
TP53	0.46263
ZNF428	0.645663
CHD7	0.868803
CTTN	0.0216284
CSNK1E	0.60551
DHX40	0.900654
SNX4	0.876009
DTYMK	0.0970524
KIAA0895L	0.0226217
VAV2	0.794779
LINC01003	0.664865
IDH1	0.592789
EBF4	0.934697
LIMA1	0.415802
PTTG1	0.830241
NR2C2AP	0.173234
AC005288.1	0.859084
TCEAL9	0.930047
DNTTIP1	0.207402
KDM5C	0.185897
NRBP2	0.0285534
TPR	0.0278376
CTBP1	0.0305688
CUEDC1	0.154761
AP3D1	0.582281
WDR45B	0.132099
PNRC2	0.415869
TMSB15A	0.11183
RNF114	0.13798
PCBP2	0.683888
PDIA4	0.253895
SLC38A10	0.446828
NCOR2	0.697821
NRM	0.956012
PSMA3	0.726988
AMH	0.531812
THRAP3	0.0107438
IRF2BP1	0.294811
COQ4	0.142924
SDF4	0.00155779
OGFR	0.165739
CBX1	0.847599
IVNS1ABP	0.150387
RBM42	0.0194053
KRCC1	0.397172
NRDC	0.49585
PPP1R8	0.185239
NCAPD2	0.221441
DVL3	0.583354
CCER2	0.226857
KDM1A	0.297484
PPP4C	0.3021
RALY	0.02355
EML3	0.133368
WTAP	0.990133
VPS37D	0.338258
TUBB	0.603126
SYF2	0.215026
IPO9	0.144009
PSMA7	0.602729
PAF1	0.00661121
TAF7	0.962872
ERCC1	0.959685
OLIG2	0.393367
DCAF16	0.940303
TPP2	0.920847
MAGEF1	0.155837
ARAF	0.434258
TRIB2	0.800742
LRRC59	0.979292
MCRS1	0.277122
AATF	0.000599644
EIF3I	0.0132166
ZNF580	0.212027
TRIM65	0.347093
OSTC	0.764501
TSEN15	0.871937
SMARCD3	0.016312
PCIF1	0.124723
ERGIC3	0.642273
EIF2AK1	0.151204
NME4	0.190062
TMEM145	0.899467
SF3A2	0.666943
MOSPD3	0.0910896
HM13	0.872891
RPS2P5	0.209879
PHRF1	0.174936
ZMYND19	0.430751
VHL	0.935786
SNRPB2	0.822328
ARHGEF40	0.158794
FBL	0.72011
AC110285.2	0.0729198
TCF7L1	0.889868
ARMCX2	0.142346
SAP30BP	0.0469369
UBE2D2	0.381384
RUVBL2	0.920928
LRP5	0.570151
CIAPIN1	0.526408
NCBP2	0.725783
FEN1	0.679962
DENR	0.592145
RNPEP	0.431323
CHD1L	0.0777988
CREB5	0.00146694
UBE2S	0.545227
SCNM1	0.0315264
SEMA5B	0.741404
MAZ	0.360594
PRKCSH	0.125813
SNRPB	0.246533
KCTD5	0.5152
MHENCR	0.0226375
SKI	0.213238
PRCC	0.0442915
ERH	0.268242
CDK6	0.84455
ZNF768	0.0420711
CCND2	0.305003
KBTBD2	0.512535
RAB11FIP3	0.330935
ASCL1	0.299008
ARHGDIA	0.085412
STAT5B	0.374034
AGRN	0.300709
INSM1	0.838248
SOX4	0.1434
HNRNPA1	0.721775
SRM	0.0118389
UBXN4	0.732107
UBTF	0.30087
IRF2BP2	0.132089
PPP6R2	0.0451852
MRFAP1L1	0.379217
SMG5	0.00697808
HMGB3	0.283209
RARA	0.224514
POLD2	0.139399
FAM32A	0.929038
TLE1	0.0225408
ATP6V1G1	0.457005
CALCOCO1	0.662908
SALL1	0.122042
FKBP3	0.375587
SMO	0.977523
GNB2	0.0300896
ERAL1	0.0894622
SPEN	0.489951
SMC1A	0.705624
VARS	0.765418
LINC00205	0.589022
CCT5	0.89744
SLBP	0.47434
CD2BP2	0.16092
UBA1	0.524925
RNF10	0.361522
CRCP	0.566259
TRAF4	0.981122
YKT6	0.0657681
FASTK	0.0673035
RAD23A	0.0510655
LTBP3	0.0239255
PCDH15	0.852095
SNW1	0.361797
PPARD	0.709785
SCAF1	0.0910269
RNF146	0.903053
AC093010.3	0.908074
RPL17	0.614802
MARCKSL1	0.331206
MELTF-AS1	0.537627
HDGFL2	0.0460708
SMARCA5	0.432287
POLR2H	0.576454
PFDN6	0.0574916
CSNK1G2	0.214668
MRTO4	0.404413
ZNF711	0.0452336
CD27-AS1	0.370635
TOP2B	0.0545824
MANEAL	0.153952
CENPX	0.11011
NAA20	0.0838748
MAGED1	0.550318
CIRBP	0.203366
PSMC2	0.275714
MBD3	0.0420956
CARHSP1	0.393349
RPN2	0.980208
LONP1	0.00314358
CIC	0.421409
POFUT1	0.185026
JAG1	0.400651
PAFAH1B3	0.338876
COA5	0.447626
B3GALT6	0.570623
AC021739.2	0.651929
PPIA	0.817232
ING4	0.387747
SLC35A4	0.987231
RXRB	0.613942
GAS1	0.929227
SMARCC1	0.386514
TSPAN12	0.228456
FSCN1	0.285066
RBM22	0.922315
MIIP	0.355398
VASH1	0.331015
P4HB	0.91348
REXO4	0.650809
CDC34	0.0172496
PGD	0.59023
ACTN4	0.326081
SF3B2	0.0401607
COPG2	0.659719
STAT2	0.0408429
DLL1	0.0592429
SLC9A3-AS1	0.0517644
NUMA1	0.261278
MLLT1	0.319288
GID8	0.953402
BTG3	0.109374
PACSIN2	0.706633
SAE1	0.0126949
SLC25A39	0.0241382
CSK	0.546715
LMF2	0.0454633
MAT2A	0.922914
KCTD3	0.215056
KDELR1	0.733734
HIRIP3	0.115161
NT5C3B	0.294269
TMUB1	0.0217495
NUBP2	0.016794
KIZ	0.931391
TRIAP1	0.111529
ARHGEF2	0.481503
ELP5	0.0973831
EVL	0.992987
SGSM3	0.447793
NFIA	0.0869018
COA4	0.127583
EPHB3	0.141467
COPS6	0.00757235
SMARCB1	0.33767
SPC24	0.936681
APEX1	0.184214
LSM7	0.535903
DDX49	0.270096
EIF4G1	0.546739
EFTUD2	0.789337
EHMT2	0.752665
CUL1	0.621102
ZKSCAN1	0.360917
ATF7IP	0.364071
BAG6	0.658325
NUDT1	0.15531
NME2	0.346884
ANP32B	0.0656136
RPA1	0.0113767
P3H4	0.0635436
AL049840.4	0.01429
GTPBP6	0.0643473
SF3B6	0.745923
CAPZA1	0.526622
KMT2E	0.735497
PYCR1	0.977604
ABL1	0.760674
GRIK5	0.771811
GUCD1	0.767535
PRKDC	0.40056
DANCR	0.936749
OBSL1	0.472387
LRRC47	0.548374
ABCF2	0.490361
PTMA	0.367608
MIR9-3HG	0.377231
NES	0.0995012
HES4	0.736916
BAX	0.108056
SOX21	0.223578
SAMD1	0.436472
AL691432.2	0.343737
BUD31	0.131879
TXNDC12	0.0874527
CASP9	0.614313
TNIP2	0.921375
PFN1	0.15451
BEST3	0.763962
MMP16	0.854948
CADM4	0.166033
EIF2S3	0.680373
IRAK1	0.692241
LARS	0.481772
TLE2	0.429152
IRF3	0.281861
LINC01896	0.452246
CHD4	0.596663
CLIP2	0.0457676
BANF1	0.0792826
SNORD14A	0.0105904
NCLN	0.422133
OLIG1	0.632144
PSMB2	0.402463
TMEM175	0.0317104
FKBP10	0.17136
BZW2	0.806728
HRASLS	0.68895
HNRNPUL2	0.697674
BPGM	0.324092
PHF2	0.797858
HSPD1	0.171909
PCGF2	0.522688
CTCF	0.900818
COL20A1	0.730233
NFIX	0.477863
ACTN2	0.075255
TMED9	0.2477
GPSM1	0.608304
AL118505.1	0.744732
VPS37B	0.275767
MIR100HG	0.901669
CHIC2	0.773209
PPP1CC	0.841021
UBA2	0.559354
DHPS	0.495754
MEST	0.727126
PXDC1	0.178812
SNRPD2	0.699147
EIF5A	0.406724
SLC52A2	0.649785
SNORD104	0.11561
AC009041.2	0.595588
GPR173	0.498772
C5orf15	0.891481
SBK1	0.206132
PTGFRN	0.641288
MEPCE	0.0147731
SART1	0.236295
CFAP20	0.346953
EMD	0.156534
NRBP1	0.935704
WDR34	0.437197
ASNS	0.258451
NLGN2	0.557725
CKAP4	0.624468
PPP1R18	0.114349
CASP3	0.986593
DAPK3	0.00936552
SOX9	0.214399
H3F3B	0.397629
AC004540.2	0.277048
CPNE2	0.252002
MEOX2	0.378803
RBM38	0.157482
CDH2	0.313019
PIH1D1	0.653992
DNAJC8	0.0315223
CMTM3	0.744061
B4GALNT4	0.0939714
SBDSP1	0.565985
LINC02587	0.547665
FUBP3	0.99029
NFKBIB	0.00173021
DDX41	0.348
ZYX	0.871271
PTN	0.948859
ZNF22	0.84222
HMGN2P15	0.0634929
CLPP	0.0119335
CD276	0.497004
DGUOK	0.608344
SNX7	0.0908013
ELN	0.57032
WDR18	0.0387501
VIPR2	0.242737
CHPF2	0.433436
GSTA4	0.15215
GAA	0.0748213
COL9A3	0.558441
EMC10	0.0207196
UNG	0.0591271
QARS	0.559321
CAPN2	0.171601
ZNF853	0.356775
DCAF12	0.274021
PATZ1	0.580907
ZFAND3	0.57753
MYCN	0.414877
ARHGEF10L	0.221296
DYNLT1	0.358737
GSS	0.667404
DDOST	0.217557
EIF3G	0.198639
PSRC1	0.317463
PNRC1	0.686581
RAN	0.678701
AL118516.1	0.0215465
RPA2	0.0446659
KEAP1	0.333899
CTTNBP2	0.579064
PTMS	0.0584748
APH1A	0.873186
REC8	0.37826
LRFN4	0.308247
SLC2A4RG	0.0143537
ACLY	0.104363
HNRNPF	0.991054
VCAN	0.592328
PANTR1	0.762276
TBRG4	0.426317
TPM4	0.427391
GAL3ST4	0.148135
MYDGF	0.0257411
MED16	0.00662252
HIP1	0.281237
SLC39A1	0.102427
SEC61G	0.680005
MRPS26	0.0155948
USF2	0.0192531
HSPE1	0.232975
EIF4G3	0.334962
COL11A1	0.292751
POLE3	0.456217
PPIB	0.958261
IDH3B	0.0489328
NEAT1	0.00849154
SUB1	0.381255
PPP1R10	0.984337
BTG1	0.72233
EGFR	0.13635
JPT1	0.281581
POLR2B	0.0114255
CC2D1A	0.0508499
AHCY	0.975278
ALDH18A1	0.105
SOGA1	0.958694
TACC3	0.356725
CALU	0.642293
SMS	0.681121
PA2G4	0.577565
MBD6	0.0487324
LYPLA2	0.142589
DCAF7	0.161795
BTBD2	0.277599
RHNO1	0.529958
SH3GL1	0.691477
AC245884.9	0.925884
LSM2	0.443912
ATP5MF	0.87694
SH3GLB1	0.346781
MIR4697HG	0.936434
TRPC4AP	0.825347
AL355974.3	0.549167
BCAR1	0.382868
RPS16	0.71882
ARHGEF7	0.443039
R3HDM4	0.226528
CALD1	0.35647
DLL3	0.177596
SPTSSA	0.0248914
VANGL2	0.10317
RRM1	0.767256
APOL4	0.663316
IGLON5	0.413427
STIP1	0.988522
MICAL1	0.610517
PCNP	0.33212
ODC1	0.654042
RAD23B	0.104754
C6orf62	0.954569
PLOD1	0.0528348
PLXNB3	0.838583
CCDC124	0.0303994
RNASEH2C	0.221436
SON	0.108602
XAB2	0.227813
COL4A2	0.87853
SNAPIN	0.236652
AC093673.1	0.83948
CTDNEP1	0.738534
SUPT16H	0.284644
GNG5	0.0709273
MFF	0.650828
LTBP4	0.582108
B4GALT2	0.490119
EIF4H	0.266648
ARPC1A	0.578234
COL16A1	0.169093
KLHDC8A	0.475307
CFDP1	0.945757
CTNND1	0.484546
DVL1	0.06768
SPRY4	0.0517031
YES1	0.716029
LMO1	0.453327
TTYH3	0.771602
UBALD2	0.582335
TMEM106C	0.129768
COL4A1	0.871077
CTDSP2	0.874842
LAMTOR5	0.0507936
FAM173A	0.105936
AMOTL2	0.780508
POLR2J	0.0709194
IGFBP2	0.675367
VMA21	0.900715
MAF1	0.0802249
FAM50A	0.035179
FSD1	0.925032
PPP1CA	0.224674
NID1	0.417931
PSMG3	0.812691
C1orf61	0.386948
TBC1D17	0.135678
SERPINH1	0.516678
DBN1	0.404497
PSME2	0.185482
TULP3	0.785332
PDIA6	0.886762
NABP2	0.911635
TMEM248	0.191121
EFS	0.407467
CRISPLD1	0.964085
BCAS2	0.74746
FYN	0.373985
SLC35B2	0.717651
DESI2	0.128976
GSTK1	0.433178
SEC61B	0.768902
CRMP1	0.891442
PAICS	0.0760941
MIR621	0.789798
IGFBP3	0.116297
LFNG	0.563185
MARS	0.230949
PFDN2	0.808943
RAC3	0.880645
CCDC47	0.980678
TMEM167A	0.506912
SLC16A1	0.00259993
C1QBP	0.0926545
BCAN	0.331815
HTATSF1	0.24886
ATP5IF1	0.299736
RGS11	0.349209
NKX2-2	0.787816
ID3	0.390386
GTF3C6	0.702909
DENND2A	0.110561
PRDX4	0.247491
NME1	0.238764
NAT14	0.425107
RNF122	0.245376
MXD4	0.227154
HIF3A	0.165418
KARS	0.958359
SNHG9	0.397346
FLNA	0.549447
ANO8	0.267392
TEX261	0.666738
CACNG7	0.561874
PHLDA1	0.327391
YIPF3	0.0616664
CBX5	0.182694
FAM3C	0.411437
CSPG4	0.274964
ETV1	0.285079
POLR2G	0.72228
ARF4	0.308936
PHF1	0.275411
IFI44	0.127139
UBE2H	0.568011
DPM2	0.516156
THYN1	0.549915
TMEM147	0.0845267
PLAT	0.211195
ZC3H11A	0.680376
RASSF4	0.956634
JUN	0.0032376
SMC3	0.791884
ADGRB1	0.966364
ATAT1	0.730087
FERMT1	0.562695
NOTCH1	0.395309
RAB11B	0.028387
ASAP3	0.15512
STAG2	0.315499
PPIL1	0.99143
SNRNP200	0.405668
HSP90B1	0.531347
MTSS1	0.349935
GGCT	0.734808
GOLPH3	0.853001
MMP2	0.704948
PSMD2	0.612608
NFIL3	0.804123
F2R	0.983908
XIST	0.999331
CENPV	0.951603
NCAPH2	0.0779801
VEGFA	0.385901
LINC00888	0.496889
MANF	0.0722024
CCT8	0.0116141
DSCAM	0.681934
TCEA2	0.0584419
PTPRZ1	0.343121
TFDP1	0.663537
EMILIN3	0.955807
SPAG9	0.226695
MEA1	0.204701
CALR	0.336989
TMEM230	0.00840808
SMIM30	0.520114
RPRM	0.968618
RRP9	0.0740336
ZNF664	0.0470494
TPTEP1	0.665647
DTX3	0.141524
RGS16	0.459005
MARCKS	0.0277204
SRP72	0.719535
SLC4A2	0.00104621
TUG1	0.525923
CORO1C	0.478051
DPY19L1	0.375899
UBE2E1	0.425012
RPL11	0.985212
FARSA	0.752341
TMED2	0.980191
ANP32E	0.994013
SEPHS1	0.285911
SEMA6A	0.955742
MAPRE1	0.00499331
IRF2BPL	0.817434
NELFB	0.342505
LDLRAD3	0.18438
B4GALT5	0.0026454
TMEM255A	0.141041
AAMP	0.0919141
PER1	0.0253501
FIP1L1	0.723879
LSM10	0.10365
COL28A1	0.326974
CITED2	0.383946
DST	0.729599
MARCH9	0.363956
SSBP4	0.141246
RNF167	0.00589695
NELFE	0.311911
PARL	0.707755
COPA	0.813258
ANXA5	0.277802
TAF13	0.249519
EIF4EBP1	0.867337
AKR1B1	0.514853
RHPN1	0.11605
CDC42	0.611157
ARRB2	0.195551
C11orf96	0.387356
RHEB	0.0155434
EIF6	0.855568
RND3	0.266701
COPZ1	0.644113
C1QL1	0.213165
OS9	0.00837185
ZFP36L2	0.855615
IRX1	0.635558
HSD17B10	0.504913
MRPL47	0.352595
CDK4	0.875543
CNN3	0.697615
SEPT9	0.845653
CDV3	0.291428
COPG1	0.793067
CEBPD	0.0163102
COL5A2	0.283211
GMNN	0.216696
EEF1A1P5	0.521803
SELENOF	0.0136966
MDM4	0.0703509
SGCB	0.0683127
FOXG1	0.25341
LAPTM4B	0.78384
STAB1	0.77144
RTKN	0.250989
ATF4	0.0827999
XRCC5	0.488075
LAMC1	0.650889
PDGFRA	0.208844
TMEM129	0.04688
PPP1R14B	0.305884
RCOR2	0.678313
TBCB	0.0331728
TRIM9	0.705861
SHARPIN	0.0061231
GARS	0.564568
TRIR	0.085547
TUFM	0.0110148
LMAN2	0.758817
CSRP2	0.10334
CCT3	0.598126
MRPL20	0.0074154
ZHX2	0.166029
RPN1	0.0356513
NT5C	0.0116021
HMGA1	0.457117
HES1	0.245552
PLXNB1	0.610729
ARMCX3	0.659931
RAD21	0.760872
BLVRA	0.826765
TCF12	0.0627431
LRRC4B	0.119043
MCAM	0.392597
NAP1L4	0.0338005
CMPK1	0.616141
POLDIP2	0.0211419
CASTOR3	0.424021
WSCD1	0.0617835
FZD7	0.439185
TCP1	0.404078
CITED1	0.50975
SGTA	0.0508781
PDPN	0.337847
MT-ATP8	0.220751
BOP1	0.719242
CCND1	0.364392
JTB	0.355445
RPL39P3	0.223993
IFNGR2	0.27248
CAPN5	0.0685956
NDUFS2	0.961129
DDIT4	0.190154
RAC1	0.174318
FLYWCH2	0.197618
SEC61A1	0.882161
RBM3	0.77584
MRPL18	0.772381
ASIC4	0.957055
MTHFD2	0.477665
B4GALNT1	0.742161
RPL22	0.394302
CNBP	0.311792
CDKN1B	0.430655
NOP53	0.625877
NEU4	0.706549
ITGB8	0.44642
CENPB	0.00290974
RPL13AP5	0.233867
HSPBP1	0.125756
ZEB1	0.0492189
EIF3D	0.658878
GPC1	0.816096
PTP4A3	0.27436
CCT7	0.520209
C6orf48	0.8277
SHD	0.897666
ENAH	0.0413202
PPP1CB	0.778421
CIAO2B	0.218563
SOX8	0.273527
MARCH8	0.474834
SHC2	0.100214
NCSTN	0.0279954
TRMT112	0.0365705
SMARCC2	0.8002
MDFI	0.744837
TAX1BP1	0.250058
ARHGEF25	0.515996
PES1	0.363736
MCL1	0.692741
WDR83OS	0.676495
ECH1	0.233359
BGN	0.367326
SRP14	0.151288
RPS19	0.610233
SNHG6	0.935269
SNRPE	0.956086
SORBS3	0.0236127
FABP7	0.206683
GNAS	0.351367
PDGFA	0.203732
RFTN2	0.747233
MIF	0.126127
H2AFY2	0.384544
PARK7	0.00692637
DCTN2	0.530925
APC2	0.34233
AC053503.1	0.619163
PRRX1	0.253355
MAML2	0.388291
ARL4A	0.428877
MYT1	0.876001
ATRAID	0.336038
TSPAN31	0.283386
ROMO1	0.145088
ZBED1	0.999698
AL591895.1	0.0121466
MPZL1	0.404319
PCBP4	0.5284
POP7	0.986689
SEPT7	0.980714
MRPS34	0.0187119
NPM1	0.93123
MPDU1	0.558012
CSDE1	0.956198
FKBP9	0.909898
SOX13	0.30203
VBP1	0.858399
NUDT11	0.960509
NUDC	0.0223267
MYC	0.46309
UROD	0.0661721
GADD45A	0.772283
LANCL2	0.8578
LSM4	0.160793
AL139393.2	0.298139
PKN1	0.0235112
RGS1	0.886627
PSMC5	0.0452123
ADAM9	0.630454
AGAP2-AS1	0.204346
MDK	0.044842
CNPPD1	0.0423022
TUBA1A	0.298878
HIBADH	0.0343055
GAS5	0.753313
SGCE	0.109079
METTL1	0.111554
COL6A1	0.0481398
RBPJ	0.804967
NHP2	0.150857
AC104051.2	0.329654
FAM20C	0.40784
ARC	0.0629406
PRTFDC1	0.81941
TGFB1	0.835777
TMEM100	0.368668
TCIM	0.52613
ID4	0.640615
ALCAM	0.269392
LHFPL6	0.58951
NFIB	0.78038
MSTN	0.281264
DDX3X	0.976053
RPL5	0.0903515
GRIA2	0.569277
DDIT3	0.128274
HILPDA	0.139146
TUBB6	0.353643
SSR2	0.497446
DCX	0.0986647
SCN3A	0.414915
NPNT	0.237939
IFI16	0.537486
PQBP1	0.0842631
LINC02283	0.355728
PDIA3	0.539168
VAT1	0.0536268
MIR4477B	0.303265
PTGES3	0.162264
TMEM158	0.238184
MDH2	0.146862
TPM2	0.148265
XRCC6	0.720602
RPS11	0.955136
TAP1	0.32716
CD151	0.141077
LINC00689	0.162745
KLF15	0.0937083
HIF1A	0.136821
POLDIP3	0.739307
TMSB4XP8	0.468525
MRC2	0.0170929
UXT	0.320158
PLXNB2	0.0013861
DDRGK1	0.119671
DPYSL5	0.230356
CFL1	0.345713
RTP5	0.976088
CHMP2A	0.267056
NPM3	0.697683
CPXM1	0.536606
LDHA	0.179457
TIMM13	0.0450351
CYTL1	0.286395
MMP14	0.814692
SLC39A6	0.24632
H1F0	0.42925
SPRY2	0.0277761
SELENOH	0.149075
RPS5	0.901399
DPYSL4	0.76346
TNC	0.0753866
PRPF6	0.404235
ADRM1	0.311402
ARHGEF6	0.381157
ANAPC11	0.205945
MMP9	0.437908
STOML2	0.262567
SFRP4	0.236246
SLC25A1	0.769704
CACNG4	0.311655
SMOC1	0.607261
RPS2	0.467818
NTN1	0.693693
TUBB2B	0.714004
PLVAP	0.0498874
RSL24D1	0.18012
GATM	0.993048
UQCRH	0.585005
LAMB2	0.161463
PPDPF	0.0227853
PSMD8	0.355546
ERBB3	0.0516007
RPS15	0.0891908
MRPS21	0.205539
RABAC1	0.357221
RF00100	1
UBE2M	0.674293
FAM110B	0.324538
YJU2	0.0748068
RALGDS	0.284516
SNX22	0.536553
DUSP6	0.0440066
CTNNA1	0.886986
RPS8	0.315419
POLR2A	0.616837
AKIRIN1	0.914054
SCAND1	0.0339418
PSMB7	0.352807
TSPAN13	0.0522031
TNFRSF21	0.80765
TCEAL4	0.905284
RDX	0.346638
ENOPH1	0.278439
MLEC	0.0694018
NKAIN4	0.476234
AC093535.2	0.328397
ACTB	0.567393
PLP2	0.947974
TPST1	0.608306
ACTG1	0.355546
ASIC1	0.142733
CAPZB	0.0875259
SOX2-OT	0.571664
DGCR2	0.60001
GRIA4	0.184693
PSMB4	0.343936
DDAH2	0.0905662
PHB2	0.583913
VPS28	0.271506
TRAM1	0.486492
AL355974.2	0.676974
PSPH	0.736835
RPL28	0.72911
TLN1	0.147568
TMSB4X	0.20597
IER2	0.127259
GADD45G	0.286719
BCHE	0.70803
MRFAP1	0.275474
